# Supplementary material for: Channel Effects on Online Health Information Seeking in the Age of AI: An Extension of the CMIS Framework
Source: Behav Sci (Basel). 2026 Jul 7;16(7):1137. doi: 10.3390/bs16071137 (PMC13403515; doi:10.3390/bs16071137)
Supplement: Supplementary file 1 [file behavsci-16-01137-s001.zip]

Archive with 1 entries (1 files):
- behavsci-4227984-supplementary.pdf
